# Supplementary material for: Facial modeling and measurement based upon homologous topographical features
Source: PLoS One. 2024 May 31;19(5):e0304561. doi: 10.1371/journal.pone.0304561 (PMC11142440; doi:10.1371/journal.pone.0304561)
Supplement: S1 File — (CSV) [file pone.0304561.s008.csv]

name	Pop	Sex	Pop_Sex	Csize	Log_Csize	ProcCoord1	ProcCoord2	ProcCoord3	ProcCoord4	ProcCoord5	ProcCoord6	ProcCoord7	ProcCoord8	ProcCoord9	ProcCoord10	ProcCoord11	ProcCoord12	ProcCoord13	ProcCoord14	ProcCoord15	ProcCoord16	ProcCoord17	ProcCoord18	ProcCoord19	ProcCoord20	ProcCoord21	ProcCoord22	ProcCoord23	ProcCoord24	ProcCoord25	ProcCoord26	ProcCoord27	ProcCoord28	ProcCoord29	ProcCoord30	ProcCoord31	ProcCoord32	ProcCoord33	ProcCoord34	ProcCoord35	ProcCoord36	ProcCoord37	ProcCoord38	ProcCoord39	ProcCoord40	ProcCoord41	ProcCoord42	ProcCoord43	ProcCoord44
EAS_F1000	EAS	F	EAS_F	39.50503451	3.67642812	0.296596533	-0.056592202	0.002663442	0.233331214	0.012832195	1.16E-04	0.165190737	0.037629262	-4.69E-04	0.076440576	0.034555873	-9.39E-05	0.046756497	0.04724479	0.00102596	0.008402843	0.078934031	-9.63E-05	-0.032515551	0.049474935	3.54E-04	-0.061566195	0.062877605	-7.24E-04	-0.084555167	0.057004237	-4.41E-04	-0.114742698	0.059985725	-2.49E-04	-0.144790762	0.037892156	0.001471454	-0.169511572	0.030668992	9.61E-04	-0.186226919	0.016953241	6.44E-04	0.197265026	-0.030442832	0.124992962	0.066238321	0.017556919
EAS_F1001	EAS	F	EAS_F	38.43653928	3.649008551	0.267028543	-0.021264139	-1.93E-04	0.20652615	0.01739845	0.00146935	0.144461666	0.027479231	7.66E-04	0.085800813	0.026549884	0.001791975	0.050766831	0.044833702	0.001571107	0.005049928	0.086141335	3.38E-04	-0.037288112	0.055374373	6.44E-04	-0.0679016	0.063291272	0.001529931	-0.092439808	0.0474039	0.001106602	-0.118111683	0.049273072	8.29E-04	-0.133257429	0.031990941	5.02E-04	-0.154948497	0.03289654	2.60E-04	-0.18511295	0.013829689	0.001009306	0.176373549	-0.056549938	0.1409954	0.069341121	0.009421688
EAS_F1002	EAS	F	EAS_F	40.92566028	3.711757257	0.254930746	-0.016190459	-0.008990375	0.207008415	0.014501798	-0.006126116	0.146987666	0.033201935	-0.004122324	0.077650667	0.031546825	-0.001634449	0.046963177	0.044576022	-4.10E-04	0.003987827	0.074405305	1.15E-04	-0.032978963	0.04752188	-9.05E-04	-0.063282041	0.063436579	-8.37E-04	-0.087618784	0.051353813	-7.12E-04	-0.108851207	0.054986262	0.001948119	-0.127572829	0.033637487	0.001744774	-0.153912354	0.042746051	0.003663303	-0.187263026	0.027860693	0.006221973	0.193789126	-0.05115871	0.137974785	0.06691486	0.014353153
EAS_F1004	EAS	F	EAS_F	39.51073134	3.676572315	0.295168833	-0.033271398	-0.002015979	0.221267366	0.018665947	-4.93E-04	0.151493908	0.033798871	-5.76E-04	0.079388905	0.030461207	-5.53E-04	0.046826638	0.048283421	-6.48E-04	-0.005495004	0.081218818	-0.001743446	-0.040061261	0.046081374	-0.001756622	-0.063841722	0.056665836	-6.27E-04	-0.088686027	0.046579084	-6.06E-04	-0.113444581	0.050746561	5.61E-04	-0.131888587	0.041158849	0.001171472	-0.156159761	0.046927808	6.02E-04	-0.189924001	0.037332778	-6.25E-04	0.183882472	-0.058324287	0.156276718	0.069528403	0.012464198
EAS_F1008	EAS	F	EAS_F	39.43447621	3.674640464	0.273632542	-0.027932174	-4.31E-04	0.209115497	0.011640177	0.001624402	0.151237058	0.024257014	0.001563878	0.092726843	0.026748914	0.002538823	0.056730258	0.048910423	2.01E-04	-0.005045764	0.086111003	-8.47E-04	-0.042353791	0.058242569	-6.94E-05	-0.062967163	0.061291012	-0.002534069	-0.089412367	0.050137947	-8.89E-04	-0.11353321	0.054155289	-8.31E-04	-0.142560344	0.036811599	6.92E-04	-0.166255523	0.033137271	0.001203234	-0.195306368	0.010199455	0.006321553	0.188749494	-0.039465026	0.130631078	0.076634013	0.003941054
EAS_F1009	EAS	F	EAS_F	39.04749895	3.664778827	0.289098489	-0.043917089	-0.004494364	0.229387078	0.005585826	-0.004338175	0.154065204	0.029826543	-0.003624078	0.085977857	0.025638967	-0.001884601	0.050344181	0.040752126	-0.002770304	-0.001575599	0.073724168	-0.001977614	-0.038769346	0.044666368	-0.001184164	-0.066574299	0.055798127	-0.001223042	-0.089005595	0.047340425	2.14E-04	-0.110591116	0.054077925	0.001357839	-0.133190799	0.03799786	0.001872868	-0.16495836	0.034776053	0.003700406	-0.193982554	0.015490361	0.003624402	0.185359752	-0.036278967	0.135100895	0.070921745	0.009063841
EAS_F1010	EAS	F	EAS_F	39.63682795	3.679758685	0.271357258	-0.012475432	-0.001102944	0.209078932	0.020343803	-0.001879682	0.147974986	0.028163682	-0.002799096	0.094209378	0.024634188	-9.07E-04	0.058620671	0.041987751	-1.20E-04	0.00449061	0.074517947	-0.001231087	-0.037996045	0.047242233	-0.00186247	-0.069467261	0.054805461	-0.001655402	-0.093366672	0.046000233	-7.12E-04	-0.121032955	0.050692462	-0.001469873	-0.145021695	0.032767931	-0.001164388	-0.169378223	0.023256512	-2.13E-04	-0.193984504	0.004972507	8.15E-04	0.184104863	-0.057414275	0.144734012	0.073162734	0.009953262
EAS_F1011	EAS	F	EAS_F	40.98717364	3.71325918	0.274921603	-0.034265044	-0.003328324	0.226194053	0.007284341	-0.002784065	0.158033455	0.033194265	0.001045621	0.081454909	0.02850514	-0.001435893	0.048804425	0.041607539	-0.0013449	0.001848984	0.073663598	-0.00553418	-0.035330221	0.045055021	-0.003792504	-0.061762026	0.049729199	-0.003896543	-0.087907422	0.043890683	-0.00226449	-0.117622311	0.050319489	-0.001263944	-0.143273361	0.038647317	-7.53E-04	-0.16949754	0.039135669	9.44E-04	-0.203004973	0.01711878	0.001276695	0.187412677	-0.03775109	0.142406893	0.070164488	0.016165106
EAS_F1012	EAS	F	EAS_F	39.58875105	3.678545014	0.27300722	-0.026501193	-0.004766138	0.212264748	0.011505007	-0.002713867	0.147384648	0.024999259	-0.002231105	0.082149267	0.021194504	-0.001971847	0.051312704	0.044937423	-8.51E-04	-0.001562465	0.083516122	-6.64E-04	-0.036677596	0.052338579	9.40E-04	-0.062992402	0.06080451	0.001392803	-0.090183145	0.052149281	0.001218645	-0.115867815	0.052050471	9.69E-04	-0.133529054	0.039931721	0.001035677	-0.155822165	0.041866558	6.74E-04	-0.186510341	0.027271382	-4.63E-04	0.181752584	-0.0570042	0.148857059	0.066617934	0.013989158
EAS_F1013	EAS	F	EAS_F	40.31243928	3.696660088	0.286976921	-0.036285364	-0.004511433	0.222316553	0.018452313	-0.002505968	0.154147668	0.039775268	-0.002612585	0.082777811	0.031152197	-6.47E-04	0.051746282	0.040651332	-4.52E-04	0.002699182	0.068150062	-0.00126768	-0.035127701	0.044120965	-0.001141563	-0.061024913	0.059594363	-0.001378359	-0.083392694	0.054722254	-8.12E-04	-0.104189302	0.064004993	1.33E-04	-0.129071142	0.051190136	-7.17E-04	-0.158275265	0.049420408	0.001081675	-0.193030807	0.028542669	5.32E-04	0.177454333	-0.04767109	0.144261941	0.070719997	0.0144337
EAS_F1016	EAS	F	EAS_F	40.16653009	3.693034064	0.275941386	-0.02118117	-0.004471253	0.214923187	0.021484385	-0.001155468	0.15543109	0.040170847	-0.001798161	0.0892387	0.035080249	6.97E-04	0.060915755	0.044708918	0.001730738	0.001775809	0.078308169	0.003429398	-0.033233903	0.052765942	0.002219867	-0.069386688	0.058553365	-1.11E-04	-0.094480979	0.044841078	-2.89E-04	-0.125976451	0.047272337	3.83E-05	-0.145719701	0.030249528	8.76E-04	-0.171071503	0.024630793	0.001758977	-0.198664741	0.001196638	0.001295257	0.199446025	-0.055173326	0.130897063	0.072235738	0.018247439
EAS_F1019	EAS	F	EAS_F	39.98624225	3.688535451	0.285635904	-0.009316107	-0.001254597	0.223381765	0.024160052	-5.94E-05	0.159225765	0.035155628	-6.89E-04	0.085246339	0.020649872	-6.58E-04	0.061901925	0.030473108	-6.48E-04	0.007496043	0.071115876	3.78E-04	-0.03095915	0.040727006	1.91E-04	-0.057560682	0.055209305	-1.63E-04	-0.087246732	0.044051292	0.001044488	-0.108012031	0.052349184	0.001781483	-0.134262065	0.035718975	0.002028144	-0.161987901	0.03649764	0.002538503	-0.200790682	0.012321596	0.002592812	0.185502602	-0.040966875	0.142963779	0.062935944	0.00986442
EAS_F1023	EAS	F	EAS_F	40.88457808	3.710752928	0.282071279	-0.024308652	-0.007329344	0.223147961	0.010683997	-0.006192069	0.161470519	0.029659582	-0.004668203	0.081862442	0.021407288	-0.00100683	0.051390794	0.039315156	0.001170804	5.91E-04	0.075319378	1.45E-04	-0.04115418	0.048134606	7.92E-04	-0.065792418	0.062276294	-2.79E-04	-0.091700678	0.055234566	0.001165355	-0.116579397	0.062169988	0.001318979	-0.141590112	0.045469352	0.001577725	-0.169110245	0.044695568	0.002137823	-0.209858094	0.008182164	0.00270562	0.178575414	-0.054377913	0.137874582	0.071171217	0.016058665
EAS_F1026	EAS	F	EAS_F	38.96623177	3.662695419	0.270556309	-0.036641277	-0.007715448	0.219874244	0.002293577	-0.004867935	0.156252379	0.019933021	-0.002585153	0.091404051	0.023780796	-0.0021456	0.057867019	0.049265694	-3.51E-04	0.006998957	0.086293293	-0.003763437	-0.038662652	0.056967973	-0.001381051	-0.068500372	0.061831374	-0.001853658	-0.094271952	0.048735073	-3.96E-04	-0.115651218	0.050117977	0.001525384	-0.140305563	0.028294482	8.74E-04	-0.160825429	0.023671111	5.17E-04	-0.18879207	0.0054241	0.004032387	0.180749566	-0.050690064	0.149215212	0.072503239	0.015697412
EAS_F1031	EAS	F	EAS_F	39.91725048	3.686808573	0.276727258	-0.028538253	-0.002576647	0.213993775	0.018783059	-0.001637699	0.155099285	0.032117622	-0.002326398	0.095103611	0.028617837	-0.001668044	0.055147312	0.04759159	-0.001298723	6.84E-04	0.075267881	-0.001364425	-0.036231544	0.047743583	-0.001322428	-0.06288449	0.057597936	-0.002461304	-0.087458167	0.047286193	-0.001371346	-0.115173612	0.052130213	1.03E-04	-0.146048785	0.039366188	5.05E-04	-0.181942423	0.042168467	8.41E-04	-0.21262176	0.012201664	0.004102632	0.19594645	-0.046143072	0.135975997	0.071109403	0.010932288
EAS_F1033	EAS	F	EAS_F	39.34548799	3.672381305	0.256976606	-0.005329417	-9.25E-04	0.208504796	0.013560248	-3.16E-04	0.164248061	0.021932981	-5.59E-04	0.084023853	0.022633954	3.22E-04	0.046227857	0.042715648	-0.001049407	0.004581534	0.077645552	-0.002324565	-0.032996623	0.047835113	2.67E-04	-0.060901655	0.061873449	1.91E-05	-0.089714166	0.056048817	6.01E-04	-0.12083428	0.055838318	0.001761049	-0.140247837	0.038525491	0.00169132	-0.163026878	0.039083726	0.001246608	-0.199191352	0.006750643	0.002067241	0.191455512	-0.03524945	0.136864191	0.071213528	0.011344334
EAS_F1039	EAS	F	EAS_F	40.14924018	3.692603516	0.287888923	-0.039102701	-0.003097055	0.227220902	0.005239362	-0.002517801	0.163736848	0.030027518	-4.69E-04	0.084391085	0.02532612	-0.001012897	0.051697678	0.043627646	-5.28E-04	-0.003259151	0.08173151	0.001649482	-0.04093738	0.048998064	0.001773852	-0.070635965	0.063043138	3.87E-04	-0.093992015	0.051189674	0.0012683	-0.117259553	0.055855679	0.001315511	-0.137385576	0.041717293	0.002271614	-0.163001528	0.042404816	0.00361228	-0.193198343	0.021019441	0.00367599	0.18426396	-0.047346612	0.137517201	0.066541386	0.011925283
EAS_F1042	EAS	F	EAS_F	39.39662937	3.673680264	0.293376165	-0.040790892	8.13E-04	0.234425646	0.006339436	0.002718549	0.170709004	0.028131758	2.75E-04	0.078766589	0.027556806	7.18E-05	0.04870485	0.044507814	-7.13E-04	0.005320234	0.074413368	-0.001186513	-0.036327902	0.04953986	0.001199551	-0.060367029	0.060594815	-1.39E-05	-0.08620315	0.046020131	0.001391018	-0.109142877	0.049919489	0.002743774	-0.129373692	0.035598568	0.004037159	-0.158068786	0.038179957	0.005400824	-0.198062685	0.013022463	0.00462434	0.183135837	-0.040859977	0.143476457	0.064623209	0.014014101
EAS_F1071	EAS	F	EAS_F	40.59374604	3.703614016	0.276022308	-0.022613213	0.003323544	0.216751594	0.016559413	0.002666036	0.153665356	0.028204945	0.00275327	0.085716621	0.029301604	1.41E-04	0.056563206	0.042527259	-6.93E-04	0.008459273	0.077413996	-0.001218877	-0.02889071	0.049728543	4.68E-04	-0.059106852	0.059930752	-0.002705014	-0.086297124	0.049315727	-0.002364413	-0.107785759	0.053216659	-0.001465	-0.123896319	0.039648925	-0.002071237	-0.144934262	0.04710802	-0.001829024	-0.194768266	0.020356992	-0.002889308	0.180684747	-0.033281121	0.140676414	0.066171873	0.01618895
EAS_F1075	EAS	F	EAS_F	39.69763311	3.681291566	0.284727968	-0.036804819	0.00281206	0.219375916	0.011200587	0.004681708	0.15600497	0.029125389	0.006606906	0.080101964	0.027699687	0.002212577	0.052296981	0.04155927	0.002753255	-0.002436514	0.073519535	3.73E-04	-0.035541016	0.041859654	0.001206751	-0.05817113	0.053528849	7.89E-04	-0.08946269	0.039434442	0.002472434	-0.12132223	0.045710953	0.001502051	-0.139600405	0.029255396	1.39E-04	-0.165998129	0.026799216	3.45E-04	-0.200308336	-0.00189459	-0.001026287	0.182807698	-0.058210975	0.147799008	0.070674579	0.016347117
EAS_F20	EAS	F	EAS_F	39.23531227	3.669577164	0.272968303	-0.026289733	-0.004534182	0.210564947	0.016507169	-0.002364685	0.150565718	0.031675253	-0.001616343	0.085619669	0.028624571	-7.82E-04	0.049685572	0.046357553	-0.001226664	8.02E-04	0.079046439	0.001857314	-0.035718625	0.050639441	4.06E-04	-0.062849306	0.061003197	-7.88E-06	-0.087107148	0.052203037	-2.48E-04	-0.116724851	0.054105379	9.67E-04	-0.136289549	0.040789483	-1.62E-04	-0.163057208	0.040639044	4.49E-04	-0.19469608	0.016659781	0.002888689	0.184900799	-0.05585088	0.147261487	0.067734027	0.015113963
EAS_M1003	EAS	M	EAS_M	42.88502635	3.758522729	0.280243754	-0.028325403	-1.66E-04	0.207919148	0.024934685	3.83E-04	0.139065657	0.038369846	0.003303622	0.076404433	0.034355774	0.002767192	0.049523269	0.048539156	0.001616038	0.006623608	0.078289807	-8.77E-04	-0.034960754	0.053391709	-5.38E-04	-0.057757398	0.067042393	8.71E-04	-0.087004816	0.054079347	0.001634158	-0.111092475	0.062146213	0.002920995	-0.136385643	0.041057673	0.003598219	-0.159744176	0.033615563	0.003082294	-0.191025177	0.001915408	0.002326751	0.206074478	-0.068492397	0.144338569	0.058334163	0.013346354
EAS_M1006	EAS	M	EAS_M	40.4351108	3.699698487	0.262134677	-0.015142893	0.004750076	0.20832877	0.014566438	0.003221751	0.147882408	0.035697893	7.68E-04	0.086152251	0.031371407	-0.00119522	0.051983709	0.046781359	0.001161428	-0.008988792	0.082932674	0.001632363	-0.044954161	0.04900404	-2.65E-04	-0.06997215	0.056687758	6.36E-05	-0.086882757	0.049221701	-1.39E-04	-0.106578552	0.055860176	0.001066038	-0.130301602	0.042463486	0.00165339	-0.154171391	0.047791609	0.00190072	-0.185039714	0.032288505	0.003176494	0.199727459	-0.069354664	0.152755878	0.069321972	0.012550788
EAS_M1007	EAS	M	EAS_M	43.78496466	3.779290486	0.272295928	-0.023981349	0.001749687	0.215728715	0.016074652	0.00464674	0.156444398	0.034152186	0.00321625	0.080546534	0.02421428	8.28E-04	0.052402096	0.047162491	-4.45E-04	-0.005753874	0.079901276	-0.004034481	-0.041693592	0.049061369	-0.003675123	-0.06433688	0.056023272	-0.001893671	-0.088793052	0.048496503	-0.002357326	-0.114760203	0.05455127	-2.08E-04	-0.138786873	0.038676964	5.04E-04	-0.162393643	0.041360007	0.002374892	-0.201388439	0.005065223	0.001724037	0.192020563	-0.049093377	0.14666921	0.070611529	0.012590187
EAS_M1018	EAS	M	EAS_M	43.7197167	3.777799183	0.260070247	-0.003429474	-8.99E-04	0.208419386	0.026662402	-3.13E-04	0.156196816	0.038000372	0.001266009	0.074248543	0.024098272	-5.23E-04	0.046733713	0.03848221	0.001606399	0.011215081	0.069721771	0.004938426	-0.03317106	0.04275937	0.004303991	-0.052586453	0.059022312	0.004275076	-0.083228043	0.053138045	0.002723729	-0.101439936	0.054284948	0.004008481	-0.121635039	0.036051866	0.002768676	-0.153971233	0.047837289	0.001175732	-0.189288534	0.034568183	-4.88E-04	0.191663063	-0.052268607	0.14014085	0.069842002	0.011205235
EAS_M1020	EAS	M	EAS_M	43.50707328	3.772923529	0.240977033	0.007218291	-0.001711742	0.192774924	0.03207199	-0.002194537	0.143337708	0.04335492	-0.003066195	0.08663742	0.028653495	-0.004638444	0.058084282	0.049093762	-0.0018374	0.011481086	0.079427824	-0.001865597	-0.026406259	0.049149449	0.002449606	-0.056549445	0.064511802	0.004485284	-0.083025883	0.056579118	0.00358059	-0.11347771	0.063955895	0.005734966	-0.138606264	0.050409583	0.007079799	-0.17003279	0.055845113	0.008227216	-0.211389461	0.028388178	0.005718946	0.180337255	-0.065132125	0.140453098	0.06926977	0.014429266
EAS_M1021	EAS	M	EAS_M	41.70922714	3.730722379	0.257099671	-0.004150162	0.002115245	0.198104019	0.019801474	2.16E-04	0.148668738	0.038976466	-6.65E-04	0.084432057	0.024738761	-0.001680212	0.052445228	0.041236535	-0.002715378	-3.92E-04	0.075573123	-3.47E-04	-0.03558912	0.042356819	0.002277007	-0.068912187	0.053654684	0.002664695	-0.09040656	0.046935806	0.004079556	-0.111126757	0.058947396	0.004488357	-0.131252039	0.046461827	0.005113305	-0.163644679	0.048843089	0.005289228	-0.215311489	0.007078212	0.00593525	0.193597867	-0.053420514	0.144520764	0.075012161	0.00712707
EAS_M1030	EAS	M	EAS_M	43.78415026	3.779271886	0.261973553	-0.028028568	-0.003221345	0.207048007	0.008067094	-0.001850897	0.143031848	0.041094756	-0.003619251	0.083716336	0.032893092	-0.003433458	0.054825164	0.043787763	-0.003937644	0.00116398	0.074171088	-0.00440569	-0.032439261	0.046821891	-0.001719147	-0.072287164	0.063022606	-0.001778079	-0.098206181	0.05155962	-0.001126755	-0.124240949	0.057434085	-7.06E-04	-0.152371394	0.038499876	-0.001056407	-0.178435958	0.039058671	2.53E-04	-0.213250573	0.013017013	5.71E-04	0.194138643	-0.07550232	0.143874851	0.073816807	0.013017597
EAS_M1034	EAS	M	EAS_M	43.84404146	3.780638825	0.267383649	-0.023900506	-0.003961419	0.214148125	0.004033834	-0.003163475	0.157784295	0.025418283	-0.003197375	0.085841395	0.023498239	-0.001622633	0.058453505	0.038599522	0.001119221	0.009663451	0.071943459	-0.001616941	-0.031497708	0.045864513	-6.71E-04	-0.065329452	0.062719385	-0.001107432	-0.093178464	0.050455419	-0.001130741	-0.115282968	0.056987326	-0.001176332	-0.143721074	0.0359043	2.49E-04	-0.172939242	0.035719938	0.002450207	-0.215663923	0.00585847	0.002970425	0.192368083	-0.060538659	0.1410455	0.073483557	0.013726581
EAS_M1035	EAS	M	EAS_M	40.42974807	3.699565852	0.257960318	-0.009577824	-0.002205216	0.201856964	0.013790159	-0.001764383	0.140290662	0.034022615	-0.003016707	0.085936873	0.029390152	-0.001274742	0.063113901	0.049465544	0.001198552	0.002539147	0.096273967	-8.54E-04	-0.03960682	0.059300979	-0.001920734	-0.061895191	0.070835756	-0.002026332	-0.087315897	0.058434062	1.66E-04	-0.112958884	0.061338966	0.002199166	-0.135549962	0.034021345	0.002714446	-0.160066812	0.032632283	0.004929218	-0.196563359	0.005331187	0.003852896	0.175606051	-0.056506992	0.144228765	0.073585823	0.009270877
EAS_M1036	EAS	M	EAS_M	42.94395312	3.75989585	0.276272306	-0.046581632	-5.58E-04	0.222764378	4.49E-04	1.51E-04	0.159925814	0.039847518	0.002112584	0.090714039	0.034925936	2.52E-04	0.054787538	0.055575174	-4.64E-04	-0.005704071	0.089014135	-0.002422083	-0.04146868	0.052709663	-0.001143663	-0.065427344	0.058419471	-1.07E-04	-0.090013842	0.043587385	-0.001716971	-0.110809592	0.043974217	5.03E-04	-0.126556509	0.033840776	0.001459919	-0.155622444	0.035428282	0.001415415	-0.201862785	0.001455221	0.001947466	0.19876896	-0.073325427	0.140293183	0.073800788	0.019303736
EAS_M1038	EAS	M	EAS_M	41.42459611	3.723874813	0.289174772	-0.032103331	-0.005600604	0.216020167	0.020414242	-0.002161281	0.144548828	0.039637846	-0.001228015	0.082356921	0.03530891	-9.53E-04	0.05016206	0.051686319	0.001252213	3.66E-05	0.081196335	0.001693461	-0.037363536	0.050571626	0.002916588	-0.064070462	0.061007143	0.001455493	-0.087067325	0.053902909	0.001371086	-0.116262112	0.055212886	0.001178519	-0.137382088	0.042988335	0.001148039	-0.166712851	0.039854948	8.60E-04	-0.204190984	0.008945397	-8.39E-04	0.185963461	-0.059825456	0.156041569	0.069404103	0.015688807
EAS_M1040	EAS	M	EAS_M	42.42211462	3.747669798	0.280360515	-0.040991525	-0.007690613	0.216921822	0.015216658	-0.006467882	0.152746549	0.040457956	-0.005982007	0.083549557	0.028815322	-0.004295442	0.053510185	0.044067608	-3.12E-04	-3.20E-04	0.081574542	0.003655913	-0.038952023	0.049082683	0.004907083	-0.063758684	0.063078895	0.004958542	-0.091166141	0.048908931	0.004021376	-0.118117819	0.053019652	0.004112709	-0.13765383	0.036577744	8.35E-04	-0.158646047	0.036784579	-0.001804185	-0.196007064	0.008507688	-0.006090149	0.18495929	-0.062599946	0.166594564	0.065351855	0.015876259
EAS_M1046	EAS	M	EAS_M	42.83815397	3.757429153	0.263176748	-0.015821233	-0.007233499	0.199862644	0.015749772	-0.005423423	0.134226388	0.035613979	-0.005154802	0.07908756	0.031138752	-0.002240217	0.054645007	0.049235783	0.002060657	0.015192506	0.084907094	0.001999165	-0.029013085	0.053956124	0.004608538	-0.060944217	0.06523055	0.001512476	-0.084856018	0.057819976	9.99E-04	-0.111250715	0.061550669	0.001963183	-0.132067319	0.048586796	0.003515715	-0.159203284	0.045959463	0.004309031	-0.199783469	0.007835797	0.004158887	0.176013588	-0.053999324	0.150322332	0.065932178	0.01260429
EAS_M1048	EAS	M	EAS_M	42.96489388	3.760383361	0.260675769	-0.028361425	-0.00563446	0.213526388	0.007409324	-0.002067715	0.151109649	0.040608797	0.001145864	0.088547625	0.031518722	-6.00E-04	0.052772271	0.05225235	0.002272376	-0.008421877	0.084446497	0.004538231	-0.043077472	0.050825675	0.003233454	-0.072276575	0.060614146	0.002390604	-0.090709516	0.053973105	0.002108182	-0.112473578	0.060583048	0.002345514	-0.13841174	0.045876171	0.001734098	-0.168237235	0.043733914	0.001613056	-0.201504346	0.009122587	0.001051843	0.186827503	-0.055438385	0.142773487	0.073149396	0.014024926
EAS_M1049	EAS	M	EAS_M	42.10076137	3.740065825	0.269362371	-0.025605443	-9.34E-04	0.213388429	0.010898171	-5.58E-05	0.153798399	0.035106357	-3.27E-04	0.090437771	0.034957402	-0.002064875	0.058603255	0.052140962	-0.001283167	-0.005687988	0.086630139	-2.35E-05	-0.039388813	0.050898882	0.00195443	-0.067401076	0.060665053	0.001671369	-0.084817912	0.050933112	0.002966737	-0.10694684	0.049571129	0.003021549	-0.128715279	0.034916129	0.00347874	-0.15630813	0.036298344	0.003449639	-0.194474424	0.006877909	0.003194794	0.179364447	-0.059871887	0.157325103	0.069827787	0.01849082
EAS_M1055	EAS	M	EAS_M	43.7836169	3.779259704	0.277954176	-0.030653766	0.002642702	0.214507628	0.020224302	0.00274988	0.15112101	0.039295063	0.001417122	0.086067653	0.028431571	-0.002022712	0.054781642	0.046289533	-1.58E-04	0.010266011	0.083716693	0.004226307	-0.035480188	0.047743945	0.002250662	-0.064449642	0.057186101	0.001243914	-0.085163439	0.047651782	0.002068134	-0.106920987	0.05644998	0.003247293	-0.134292281	0.04173357	0.002582976	-0.168430941	0.040038115	0.002420071	-0.211196816	-0.004519586	-8.33E-04	0.173457476	-0.051794925	0.152799932	0.070956433	0.01563852
EAS_M1056	EAS	M	EAS_M	42.33965997	3.745724235	0.250079158	-0.008923836	-0.006496807	0.202058839	0.016433925	-0.005139731	0.146077752	0.036611067	-0.003777244	0.086088989	0.034149286	-0.001339454	0.056480468	0.05505885	6.61E-04	0.005713763	0.090103188	1.27E-04	-0.034609228	0.052911616	0.001683831	-0.061937333	0.063009571	0.001819556	-0.084956055	0.050691121	0.001414278	-0.112691497	0.054350173	0.002793379	-0.132707415	0.041880989	0.002321427	-0.15640582	0.045911746	0.00256532	-0.190382509	0.01345003	0.0032635	0.17441142	-0.039291682	0.149050196	0.064383647	0.011762574
EAS_M1070	EAS	M	EAS_M	46.21075785	3.833212625	0.228615154	-0.004230158	-0.004057731	0.182782359	0.012415536	-0.001809166	0.1468048	0.030375147	-6.00E-04	0.088593508	0.020277254	-7.61E-04	0.058629249	0.037489232	-0.001774629	0.006557777	0.076421969	-0.001764761	-0.029224727	0.049134913	-6.96E-04	-0.06145261	0.063076926	4.07E-04	-0.080558122	0.054290657	0.001115602	-0.104996196	0.056799105	0.001082763	-0.123447883	0.04496136	7.98E-04	-0.149846975	0.045304142	0.002433879	-0.196776794	0.013839059	0.004810419	0.185203372	-0.054741518	0.142442313	0.074282164	0.012086732
EAS_M1074	EAS	M	EAS_M	42.65957508	3.753251752	0.263351464	-0.01729409	-0.001581548	0.215487167	0.011391743	6.94E-04	0.154620979	0.023148106	6.69E-04	0.084425584	0.023334854	0.001505126	0.054574955	0.047861451	3.97E-04	4.05E-04	0.087115023	0.001304656	-0.040829637	0.056206531	0.002080107	-0.068963879	0.070640739	0.001598222	-0.09654011	0.057115154	5.00E-04	-0.125471046	0.062718956	0.001600175	-0.148581806	0.038637054	0.001444846	-0.171148459	0.038320592	0.001713821	-0.200438144	0.00856371	2.70E-04	0.211626666	-0.048403869	0.125631399	0.071598293	0.012203535
EAS_M1077	EAS	M	EAS_M	43.07557656	3.762956167	0.288203781	-0.035422354	-0.001898146	0.220026926	0.01214135	5.48E-04	0.150595715	0.032718278	0.001699047	0.087398958	0.027962239	1.53E-04	0.051729864	0.052639137	1.59E-04	-0.00700982	0.084376822	9.51E-04	-0.044330426	0.050762535	0.001766656	-0.073109487	0.058626383	-0.001625854	-0.090746326	0.046596729	6.66E-04	-0.113650587	0.055725674	0.001081105	-0.135381097	0.047895887	0.003191702	-0.164883021	0.044160552	0.0027299	-0.204312305	0.00420145	0.00210308	0.220115278	-0.054539712	0.118311549	0.069894815	0.014517974
EAS_M20	EAS	M	EAS_M	42.39851198	3.747113267	0.267298289	-0.021054518	-0.005148751	0.212103944	0.01458081	-0.001958907	0.150187915	0.035795132	-0.00286486	0.08640361	0.029243909	-0.001106846	0.054975948	0.047091335	-0.001049195	0.001360942	0.081967545	-7.05E-04	-0.039411689	0.050574891	4.09E-05	-0.063651394	0.061103992	-0.001051447	-0.087086478	0.051782937	-3.41E-04	-0.115371501	0.054439353	4.70E-05	-0.135201567	0.040783268	7.29E-05	-0.161533975	0.041519179	9.47E-05	-0.195493084	0.020973857	0.003040948	0.183691329	-0.056254627	0.146803735	0.071872279	0.013163224
EUR_F01083021	EUR	F	EUR_F	40.3683772	3.698046736	0.268055809	-0.005094492	-0.002580042	0.201593701	0.026597147	-4.04E-04	0.138962372	0.041420699	-4.13E-04	0.091446935	0.03841055	-0.001790274	0.056671759	0.065186799	8.77E-05	0.006842471	0.106286894	8.63E-04	-0.040090584	0.065557049	0.00346046	-0.070269263	0.066801392	0.002398065	-0.09128241	0.053662156	7.71E-04	-0.106325277	0.056685908	0.001552094	-0.133072529	0.041741643	0.003132316	-0.163207743	0.049362459	0.002768197	-0.194238819	0.022928403	7.82E-04	0.202701738	-0.055158092	0.131132138	0.075107312	0.001996142
EUR_F01530062	EUR	F	EUR_F	40.10969722	3.691618131	0.245832584	0.014620333	-0.003068475	0.18633929	0.035365613	2.84E-04	0.136409561	0.041520399	9.08E-04	0.097031582	0.041104903	6.63E-05	0.062370902	0.062333002	1.17E-04	0.013610974	0.104250585	-0.001192798	-0.026999778	0.061839136	-6.75E-04	-0.054279821	0.067642427	-5.16E-04	-0.071909066	0.060793201	0.002411164	-0.092677269	0.065396234	0.002539527	-0.125365695	0.04709086	0.00280391	-0.162848576	0.046623112	0.00466504	-0.195334697	0.027368025	0.003394271	0.182507619	-0.049843264	0.147110363	0.068299033	0.005392127
EUR_F02212232	EUR	F	EUR_F	39.38404677	3.67336083	0.248802748	0.002614349	8.12E-04	0.193430333	0.02605753	9.75E-04	0.13986865	0.036723707	3.57E-04	0.097054725	0.036309907	-9.72E-04	0.062074669	0.059785174	-0.002323644	0.00805006	0.102973652	-0.003134704	-0.037747007	0.058260725	-5.70E-04	-0.063272005	0.057245383	-6.72E-04	-0.081176731	0.047345285	1.02E-04	-0.115466108	0.050423385	1.10E-04	-0.13237067	0.0350783	-3.37E-04	-0.156946298	0.040217483	9.90E-05	-0.208274207	0.007582841	0.002190264	0.191423646	-0.064306104	0.13900343	0.075781894	0.008798145
EUR_F02705480	EUR	F	EUR_F	39.78847778	3.683577367	0.270493747	-0.007888375	-0.004502211	0.208636035	0.028019883	-0.002833542	0.148584308	0.042839335	-0.001923534	0.089832658	0.033216237	1.43E-04	0.064364533	0.051543759	2.04E-04	0.003912767	0.098294953	0.00146799	-0.031530205	0.056320443	0.002975466	-0.066329807	0.059192892	7.63E-04	-0.083584737	0.049470909	0.001067283	-0.10554131	0.056109205	0.003825197	-0.126459075	0.041967019	0.003129362	-0.154241799	0.051708737	0.00287814	-0.189737946	0.02722183	0.001905745	0.187795327	-0.05345397	0.143258551	0.071752879	0.004662718
EUR_F02807666	EUR	F	EUR_F	39.20672024	3.668848167	0.287987321	-0.015964776	-0.00388306	0.224448327	0.024648012	-0.002584557	0.15206859	0.039316832	-7.85E-04	0.096966994	0.032766396	0.00131748	0.064255385	0.052068168	0.002410209	0.001499125	0.097929466	0.003923583	-0.036213126	0.058460304	5.99E-04	-0.070277829	0.059668568	6.57E-04	-0.088046125	0.049302123	0.002300038	-0.108781823	0.050972749	0.001273776	-0.127546862	0.037626589	5.21E-04	-0.153129119	0.047285483	0.001464498	-0.187876411	0.024464836	0.001147971	0.191908774	-0.051865982	0.146514471	0.070039776	0.006137016
EUR_F02885893	EUR	F	EUR_F	38.50600439	3.650814187	0.267481347	-0.012146252	0.003202376	0.205406973	0.027301363	0.002324124	0.144049559	0.037299897	0.001323231	0.090483358	0.039903652	-6.33E-04	0.052681946	0.066834025	0.001913894	0.00272541	0.105614055	0.002796205	-0.04195423	0.056959162	0.001697717	-0.06567124	0.05257303	0.001312703	-0.08100672	0.043664686	9.12E-04	-0.096073383	0.047225469	0.002066916	-0.118360995	0.04317959	9.30E-04	-0.149796426	0.049839998	-6.88E-04	-0.188770374	0.019255955	-0.002165794	0.196151278	-0.052152903	0.149226627	0.06884265	0.00656318
EUR_F04944161	EUR	F	EUR_F	42.98338368	3.760813615	0.28311168	-0.041074225	9.83E-04	0.218268913	0.014914572	9.08E-04	0.146837243	0.042869209	0.002667032	0.091829271	0.044676098	-2.07E-05	0.06036059	0.066067776	6.27E-04	-0.006179811	0.106696053	7.73E-04	-0.042835187	0.060904429	0.002267993	-0.078120514	0.061604403	0.001100453	-0.093672228	0.050109741	0.001570207	-0.112245129	0.046856355	0.001017352	-0.132276668	0.026558035	6.55E-04	-0.160675969	0.029018555	8.84E-04	-0.195189513	-0.004832171	0.001995971	0.202408581	-0.05430405	0.130777039	0.07173437	0.010572181
EUR_F07102613	EUR	F	EUR_F	40.42124029	3.699355396	0.273606885	-0.027475053	-0.003887725	0.211399976	0.017258104	-0.001178474	0.138518673	0.035247944	0.00112621	0.096829753	0.038702788	-2.04E-04	0.062837048	0.057126296	0.003195902	0.00651835	0.097586979	0.005146347	-0.03698648	0.058903706	0.002619586	-0.064702375	0.061482747	-0.001281462	-0.086335944	0.055355097	-6.44E-04	-0.110495524	0.058069505	-6.14E-04	-0.142225612	0.038985754	-0.001562927	-0.171775688	0.033740917	-0.001845531	-0.207708712	0.00451641	-0.003489636	0.204620952	-0.059103783	0.134559261	0.068967979	0.011493254
EUR_F07190011	EUR	F	EUR_F	40.00993132	3.689127706	0.278376809	-0.026548386	-0.007183704	0.218103871	0.020598786	-0.004518701	0.152861147	0.038022377	-0.00225494	0.096356658	0.041022274	-5.82E-04	0.062872643	0.065446898	0.003128189	0.002576299	0.102642511	0.006442461	-0.033880951	0.060326842	0.007864442	-0.067346668	0.058147691	0.001400841	-0.089673956	0.045698342	6.40E-04	-0.112237865	0.050382054	0.003249298	-0.133916637	0.036551136	0.003715014	-0.157195116	0.04116086	0.004611618	-0.199181583	0.01330984	0.00258373	0.190588012	-0.067111755	0.147849588	0.072677472	0.010023331
EUR_F07538985	EUR	F	EUR_F	40.27864812	3.695821505	0.286643805	-0.026623888	-0.005280306	0.213257928	0.03024685	-0.002333912	0.143263703	0.047135783	-0.002809796	0.091852723	0.043146506	-0.002688271	0.058063026	0.064790008	-0.002757915	0.011323672	0.099793192	-0.004399082	-0.03189443	0.05543809	-7.02E-05	-0.064154705	0.053042605	-2.83E-04	-0.081862969	0.040202161	4.53E-04	-0.101363701	0.046902751	-6.07E-04	-0.119184529	0.029355893	-1.03E-04	-0.161277989	0.035265766	-0.003343474	-0.19981267	0.016394951	-0.002529656	0.188513076	-0.04947867	0.143124218	0.075989432	0.010435221
EUR_F11551636	EUR	F	EUR_F	39.34326794	3.672324879	0.275940077	-0.014478834	2.21E-04	0.213525848	0.025937379	0.001557581	0.147904279	0.040893534	-5.55E-04	0.091191387	0.038476615	-4.72E-04	0.06416262	0.053064259	-9.06E-04	0.018272774	0.104182699	-1.04E-04	-0.030159157	0.062149518	0.00128351	-0.070082327	0.067543989	0.001869711	-0.090011746	0.055567666	0.001043968	-0.105877389	0.056739248	0.002818389	-0.133102275	0.043028895	0.002166592	-0.165269424	0.047552302	9.31E-04	-0.200917948	0.023914535	-0.001145208	0.181091137	-0.037792217	0.136390694	0.071176458	-5.60E-04
EUR_F12766528	EUR	F	EUR_F	35.79550484	3.577822322	0.281840998	-0.017783222	0.003251585	0.209827775	0.015955056	0.002157702	0.147462922	0.032070062	3.68E-04	0.092763483	0.033350948	-3.91E-04	0.054920889	0.058317946	0.002045187	-0.003994951	0.093889767	0.004623889	-0.038036891	0.05884156	0.004539643	-0.065760988	0.053980809	0.00411369	-0.081662374	0.044083251	0.00359019	-0.099713174	0.051441965	0.003739334	-0.134936341	0.046180579	0.002206658	-0.171755133	0.052920893	0.002181039	-0.205615374	0.03087533	0.003646433	0.177670756	-0.037281902	0.132526929	0.070291709	0.008532198
EUR_F13138711	EUR	F	EUR_F	38.90296493	3.661070467	0.275497102	-0.025512848	0.005239649	0.214232168	0.017948925	0.004746307	0.147470321	0.034088279	0.003813497	0.087321555	0.036531898	8.68E-04	0.058233676	0.052940007	9.29E-04	0.003662942	0.093105813	0.00300044	-0.036572507	0.057073482	-4.98E-04	-0.065564418	0.06600727	-0.001018165	-0.083233819	0.057600144	2.54E-04	-0.110238698	0.058965912	5.97E-04	-0.137803561	0.046614647	0.00159024	-0.168546624	0.050423677	-2.40E-04	-0.205554527	0.028881426	5.26E-04	0.169350224	-0.045814067	0.144341793	0.070902709	0.006227075
EUR_F13359778	EUR	F	EUR_F	39.76814408	3.683066192	0.275544708	-0.019353273	0.002432062	0.200794105	0.025614656	0.001316818	0.142520113	0.04262126	-3.89E-04	0.092609302	0.045112336	-0.0012351	0.058556835	0.070365363	-0.002512346	-0.002335779	0.107733928	-0.00137752	-0.043232395	0.063766525	-0.002453999	-0.063565066	0.065778481	-3.47E-04	-0.080239542	0.051847362	-9.41E-05	-0.095603795	0.049618566	-2.64E-05	-0.115601928	0.035500814	0.001325065	-0.151612386	0.03794576	0.001353195	-0.187585184	0.00301818	-0.001080344	0.169765025	-0.044639428	0.148488516	0.076200428	0.001393992
EUR_F13959967	EUR	F	EUR_F	38.76397322	3.65749129	0.266782295	0.004911422	3.05E-04	0.205109333	0.0315561	-0.001505518	0.137552598	0.041208692	4.12E-05	0.091773187	0.032919797	-9.29E-04	0.065793205	0.048653536	6.37E-04	0.004333642	0.090639479	5.15E-06	-0.035561207	0.053585389	5.92E-04	-0.057761361	0.056375677	6.45E-04	-0.076566993	0.046846968	0.001390881	-0.102578143	0.056274635	0.002865373	-0.13043547	0.040818032	0.002249098	-0.159507523	0.044955377	0.002704935	-0.199419407	0.014694886	-9.49E-04	0.172695981	-0.051450343	0.155313853	0.078300437	0.002224452
EUR_F14034340	EUR	F	EUR_F	37.18483305	3.615900964	0.267689377	-0.007936987	0.006053296	0.203655962	0.025584907	0.001697139	0.136515216	0.040433388	0.002706333	0.084322524	0.035900692	-5.69E-04	0.046435532	0.060440643	-0.001325954	0.011135715	0.093468449	-1.69E-05	-0.030483137	0.055249603	6.73E-04	-0.063551174	0.058188973	-1.98E-04	-0.084361493	0.047283066	3.56E-04	-0.103308872	0.058721606	0.001283286	-0.127759026	0.050048457	0.001819676	-0.158042092	0.052740401	0.002031732	-0.196944873	0.026851445	8.57E-04	0.1647961	-0.051372445	0.15170928	0.067767706	0.004657787
EUR_F14619713	EUR	F	EUR_F	36.44003465	3.595668023	0.283469064	-0.006788469	-3.03E-04	0.215208396	0.030554229	0.002376	0.152013905	0.041609009	0.003795296	0.09229919	0.041485881	0.001273624	0.068302996	0.056736655	0.002404726	0.008346197	0.103244749	-5.42E-04	-0.040437195	0.056840335	5.04E-04	-0.06934876	0.054918582	-8.33E-05	-0.089115745	0.042972406	1.61E-04	-0.109180977	0.045122873	-9.79E-05	-0.137402969	0.026589049	-0.001711748	-0.163842986	0.030122235	8.34E-04	-0.202052751	0.005912538	1.13E-04	0.192478822	-0.061479861	0.147576179	0.079295431	0.005967229
EUR_F14720662	EUR	F	EUR_F	38.89811643	3.660945829	0.288147191	-0.039811244	-0.00670143	0.223813248	0.014929692	-0.001035942	0.15891245	0.034954326	5.16E-04	0.093962629	0.036342952	-0.001219103	0.054091283	0.064202691	0.00238715	-4.27E-04	0.097579392	0.003853987	-0.040252819	0.056751212	0.002915381	-0.075630555	0.054356093	0.002451332	-0.096858197	0.040592152	0.003672767	-0.113154879	0.043910803	0.00293469	-0.141095442	0.031467267	0.003217751	-0.165084487	0.037460419	0.003725556	-0.202944662	0.009575027	0.001986062	0.18389675	-0.047249376	0.143210149	0.07951287	0.007570298
EUR_F16935365	EUR	F	EUR_F	38.00942423	3.637834135	0.254812956	0.001116497	-0.001786473	0.205336329	0.018717074	-8.12E-04	0.153446664	0.037820571	-7.79E-04	0.099590287	0.040622181	-0.002089194	0.062669367	0.063050639	-0.002104728	0.009185106	0.093977443	-0.001596843	-0.032282438	0.05924718	7.68E-04	-0.06242103	0.066559833	4.49E-04	-0.086088798	0.055332734	0.001706924	-0.112722683	0.057497141	0.002512335	-0.132603411	0.032990729	0.003286836	-0.163340974	0.04139985	0.003880835	-0.199784887	0.005243924	0.002346796	0.168314527	-0.054444556	0.144443078	0.07524083	0.011134742
EUR_F18086033	EUR	F	EUR_F	37.48409989	3.62391684	0.275895556	-0.01224688	0.002820404	0.211760138	0.025842083	5.94E-04	0.157537935	0.033262097	-9.43E-04	0.100049769	0.03205414	-0.001075422	0.055755866	0.060163001	0.002638593	0.004941933	0.099125978	0.001326071	-0.050969984	0.054806304	5.36E-04	-0.072300504	0.058864123	6.57E-04	-0.094608631	0.046143392	1.74E-04	-0.113024714	0.047251747	0.00222556	-0.138717232	0.031897974	0.003806538	-0.165019409	0.03589801	0.005018563	-0.197990476	0.013205856	0.002730214	0.182935495	-0.055660675	0.145756826	0.072463308	0.002111641
EUR_F20	EUR	F	EUR_F	40.02037734	3.689388758	0.272233179	-0.010730858	-0.001332879	0.200728098	0.030080231	-4.39E-04	0.131982076	0.041951949	-5.53E-04	0.094051253	0.04008254	-8.26E-04	0.058685149	0.06170092	-3.83E-04	0.004128545	0.100629053	-0.002143653	-0.034129967	0.061214322	0.001203819	-0.064723551	0.059666391	4.09E-04	-0.084958543	0.048933762	0.001079245	-0.107665632	0.051359191	4.29E-04	-0.131479508	0.038027828	7.01E-05	-0.158597181	0.042344828	3.01E-04	-0.193346081	0.021356734	-0.001076009	0.195512872	-0.074154	0.154384142	0.073580774	0.008042635
EUR_M00806263	EUR	M	EUR_M	42.43786242	3.748040945	0.271722162	-0.017665457	-4.57E-04	0.200253872	0.017767531	0.001384786	0.140686915	0.038097247	0.003762164	0.094642556	0.040223304	0.003116256	0.062048167	0.068524102	0.003613338	0.00604447	0.101015802	0.007623265	-0.034146954	0.056473746	0.001494321	-0.063482663	0.052142135	0.002918108	-0.082567219	0.041981199	0.003336914	-0.099428527	0.047277238	0.00446398	-0.128815107	0.036517738	0.00503167	-0.160314725	0.043029362	0.003106116	-0.206897102	0.016293611	0.002148466	0.17652886	-0.044662868	0.13509132	0.073920306	0.008254885
EUR_M02185625	EUR	M	EUR_M	41.8512756	3.734122277	0.266610625	-0.00725296	-0.005098281	0.199763556	0.023348183	-0.002171177	0.143454686	0.044716331	-0.002373773	0.090337652	0.043362937	-1.12E-05	0.059058822	0.061741729	0.001112272	0.00981352	0.09674712	0.001829822	-0.030533663	0.060269987	0.001404428	-0.066556169	0.059806516	0.002451933	-0.087621001	0.046967197	0.00393548	-0.107723541	0.051908746	0.004797943	-0.13430082	0.041696328	0.005273823	-0.171494695	0.043878909	0.00633273	-0.214564808	0.015247533	0.005425699	0.182513263	-0.042259167	0.131175691	0.072003838	0.004127397
EUR_M04061208	EUR	M	EUR_M	42.53252213	3.75026901	0.248008641	-8.00E-04	-0.004848927	0.192922256	0.017933838	-0.002960038	0.150249319	0.031120929	7.84E-04	0.103207355	0.033441936	0.002435516	0.059545383	0.066348682	0.003560242	0.010173518	0.10083682	0.003703327	-0.030177628	0.065230136	0.001118307	-0.063006323	0.06720575	0.001913135	-0.08848464	0.054458843	0.002596768	-0.112724963	0.061247407	0.003553353	-0.146198056	0.043798479	0.003195044	-0.172344743	0.041472014	0.003036491	-0.213226964	0.006352056	0.001219352	0.175899811	-0.040437957	0.132319364	0.076763105	0.007040838
EUR_M04363055	EUR	M	EUR_M	40.41600283	3.699225816	0.270393766	-0.015003873	-0.003926866	0.208365892	0.021530037	-0.00253862	0.153827547	0.047126313	-0.001400785	0.099417675	0.043339729	-0.001808638	0.062722922	0.071799511	0.003254194	0.009799858	0.107819421	0.003253026	-0.031628053	0.066472339	0.003690543	-0.067790839	0.06370814	0.004306152	-0.087325612	0.051971661	0.003910209	-0.113223544	0.058295083	0.003876673	-0.134305917	0.036451151	0.004258988	-0.160938292	0.036109962	0.003049637	-0.199597131	0.003596355	0.001561031	0.172126605	-0.035056057	0.133501366	0.079130834	0.005434926
EUR_M07002357	EUR	M	EUR_M	42.72688005	3.754828232	0.265346334	-0.013389396	-0.005238203	0.206527968	0.014707083	-0.003064173	0.14854773	0.04040828	-0.003654975	0.099471336	0.040536092	-6.66E-04	0.057989213	0.069481907	4.09E-04	-0.002354826	0.111753503	7.82E-04	-0.046514556	0.065203343	0.004334654	-0.070092256	0.066051992	0.001837649	-0.089205595	0.054808251	0.001578306	-0.108361643	0.059028156	0.001750131	-0.131066673	0.040713891	0.002755757	-0.157130488	0.051790608	0.001985177	-0.206028256	0.01898353	0.004581058	0.176187869	-0.044083631	0.130898667	0.080472445	-0.005270413
EUR_M10868786	EUR	M	EUR_M	39.69522826	3.681230985	0.262924919	-0.007612446	-0.006287415	0.197151927	0.017351657	-8.38E-04	0.133100418	0.032750704	2.13E-04	0.093094505	0.032071732	0.001102744	0.062836592	0.053032557	0.002422678	0.009388021	0.095133257	0.001490463	-0.025674083	0.060588634	0.003053962	-0.06088863	0.066402598	0.002524947	-0.079980285	0.055710294	0.001979345	-0.105955893	0.063815105	0.003554315	-0.134400588	0.040259363	0.003443616	-0.168593145	0.040860723	0.004155274	-0.20181448	0.016663281	0.00610605	0.188387821	-0.040895298	0.139065875	0.070426627	0.003852767
EUR_M13350284	EUR	M	EUR_M	42.15223965	3.741287818	0.282925982	-0.03105149	0.00535773	0.208407732	0.021549165	0.00329476	0.139348989	0.044461295	0.001452521	0.098560927	0.045107232	0.002325558	0.060241618	0.072669843	0.002842472	0.001427827	0.108570289	7.33E-04	-0.035252573	0.06534023	-0.001481951	-0.067070132	0.069804392	7.92E-04	-0.086957679	0.057928451	0.002460424	-0.114020464	0.060249688	0.003062884	-0.129802909	0.045979048	0.003216009	-0.156761783	0.044431271	0.003373596	-0.205091013	-0.001995843	0.003200872	0.175355728	-0.055445445	0.13909742	0.071037455	0.011534279
EUR_M14657504	EUR	M	EUR_M	41.30882784	3.721076226	0.25914632	0.004650582	0.002594734	0.195527097	0.025938421	0.001371597	0.138591386	0.041623913	8.11E-04	0.086641066	0.038112208	-5.49E-04	0.055497468	0.056432591	0.001487462	0.010642465	0.099719462	0.00421767	-0.031645267	0.062749142	0.003706578	-0.067598396	0.060996186	0.001549775	-0.080743033	0.057308909	0.002348555	-0.092528586	0.063312225	0.002132535	-0.118347121	0.049615803	0.001269764	-0.149763514	0.059541027	0.001810966	-0.2059471	0.024797852	-0.001835394	0.176737688	-0.039542314	0.141155105	0.073105894	0.001045042
EUR_M14870337	EUR	M	EUR_M	41.57422473	3.727480377	0.266848212	-0.022364818	0.001200787	0.200381204	0.027774011	2.58E-04	0.138152938	0.05006532	0.001182492	0.085757581	0.042756603	-3.32E-04	0.054011681	0.062063812	-7.90E-04	0.001066526	0.099186848	-0.00107558	-0.030323459	0.063301435	-9.69E-04	-0.06065879	0.06774579	-1.55E-04	-0.080268392	0.055739218	-4.97E-04	-0.096805434	0.064512287	-5.04E-04	-0.123674293	0.050158407	-9.45E-04	-0.154454246	0.050881824	-0.001172258	-0.200497673	0.01109611	-0.002223078	0.169519706	-0.054411056	0.150652719	0.06874613	0.00434283
EUR_M20	EUR	M	EUR_M	42.40936463	3.747369202	0.279652582	-0.004470412	-8.75E-04	0.201523385	0.031704401	-1.69E-04	0.135596916	0.045928658	-0.001352717	0.097571312	0.042001182	-0.001197715	0.057819365	0.067727758	-1.37E-05	0.007942677	0.102059866	4.55E-04	-0.033654613	0.060945815	0.001612127	-0.062234019	0.061081009	-4.97E-04	-0.084132749	0.050167506	-7.25E-04	-0.101857206	0.054893173	-4.27E-04	-0.129641174	0.038509921	-8.08E-04	-0.159205898	0.041538695	-4.87E-04	-0.201900106	0.011217994	-6.09E-04	0.166515039	-0.05046561	0.150066489	0.075857335	0.003790507
EUR_M22474367	EUR	M	EUR_M	41.63484076	3.728937335	0.265116547	0.009399401	-6.44E-04	0.200084487	0.028942046	-0.001185482	0.129933682	0.032632501	-0.001612044	0.088572817	0.034364708	8.07E-04	0.056055898	0.059517779	0.001876466	0.008151394	0.098663184	0.002541299	-0.04114513	0.060242804	6.36E-04	-0.062397091	0.061852152	4.97E-04	-0.08641466	0.051028218	-0.001292103	-0.1108191	0.061701994	0.001214389	-0.131857892	0.053390009	7.33E-04	-0.15910897	0.061032699	0.001965648	-0.20377234	0.025381797	0.001037084	0.18392733	-0.050464062	0.14568245	0.068796616	0.003526828
EUR_M30427452	EUR	M	EUR_M	38.05929482	3.639145334	0.264954082	-0.00440488	0.002314799	0.195506946	0.029531597	6.17E-04	0.128382404	0.036275945	-6.11E-04	0.089465176	0.033022704	8.64E-06	0.064103171	0.060898797	-7.52E-04	0.026638226	0.096816524	-0.001977887	-0.022915928	0.061820084	0.00178804	-0.057985042	0.064281614	2.86E-04	-0.07494503	0.055486218	0.001364681	-0.092957984	0.060930897	0.00184354	-0.127454783	0.043686174	7.19E-04	-0.152703974	0.046518587	8.00E-05	-0.203559665	0.00549033	4.05E-05	0.160150735	-0.031112119	0.148399661	0.063050867	0.001297604
EUR_M33937329	EUR	M	EUR_M	40.69913525	3.706206845	0.274276959	-0.037128404	-8.03E-04	0.219989601	0.014585574	0.002306611	0.155955962	0.037370425	0.002497506	0.096907692	0.043180931	0.002961902	0.065057364	0.065766084	0.004106056	0.002399551	0.108907632	0.005542974	-0.039212138	0.060667725	0.005314456	-0.065979496	0.060268688	0.00274756	-0.082709524	0.051965977	0.001909655	-0.108037061	0.059508819	0.002567552	-0.142340407	0.0409995	0.002212294	-0.17988382	0.039065784	0.001278754	-0.220831267	0.00776669	8.82E-04	0.191883403	-0.037420548	0.129755512	0.074871638	0.001012534
EUR_M37689773	EUR	M	EUR_M	40.82685984	3.709340194	0.275857323	1.43E-04	-0.001451132	0.19877353	0.036400959	9.85E-04	0.133751986	0.051758163	0.004271617	0.096472712	0.051455865	0.003302252	0.069236686	0.072172674	0.002730136	0.008916557	0.114491002	0.001878342	-0.032518749	0.07273906	0.00180728	-0.062729295	0.069838169	-1.33E-05	-0.08125308	0.056911269	-0.001861156	-0.103418751	0.057541085	-0.001800042	-0.129802935	0.039046454	-0.001637482	-0.154334423	0.044881278	-0.001951929	-0.187206131	0.01630715	-1.96E-04	0.170156854	-0.043623466	0.142675852	0.074837537	-0.00140881
EUR_M38115453	EUR	M	EUR_M	41.67365194	3.729869081	0.279876547	-0.011664224	-0.003047939	0.21024254	0.027850929	7.89E-04	0.140938721	0.045698609	0.001756026	0.088481077	0.040829885	0.001484356	0.063838379	0.057254224	0.004051492	-5.52E-04	0.101253407	0.001608669	-0.029275434	0.068387895	0.002730517	-0.061054137	0.06308427	-1.87E-04	-0.085559761	0.05068044	-0.00145672	-0.111619333	0.055972524	-0.001065175	-0.131604385	0.04220551	-0.001412384	-0.158948809	0.041098451	-1.85E-04	-0.19635011	0.005955848	-8.24E-04	0.176683167	-0.037655145	0.145772776	0.074878654	0.001463114
EUR_M43752616	EUR	M	EUR_M	40.01808437	3.689331461	0.263977119	0.008994549	-2.28E-04	0.200799629	0.031550577	0.002383437	0.145955559	0.044881133	0.002176626	0.091492232	0.037624275	0.004304566	0.06206963	0.057473352	0.003224738	0.014842025	0.098576772	0.002292804	-0.027511874	0.06668233	0.002084756	-0.068358122	0.07408456	-0.001850876	-0.088820933	0.064742769	-0.003029388	-0.110971772	0.068016452	-8.41E-04	-0.138146368	0.045916147	-0.001125323	-0.166018614	0.042632311	-0.00113343	-0.210588357	0.007609725	-0.002144413	0.169956292	-0.038800663	0.13119885	0.076274995	-0.004589893
EUR_M45869873	EUR	M	EUR_M	40.0602705	3.690385083	0.263025491	0.00739416	-0.002821763	0.206269084	0.027974573	-0.001115203	0.147049286	0.044476574	-0.001126946	0.094122711	0.040287046	9.05E-04	0.059846959	0.063890539	-0.001159917	0.008419651	0.101903455	-2.57E-04	-0.030571859	0.062189652	-0.001178969	-0.068649972	0.062355095	2.05E-04	-0.082206049	0.047553793	0.002953435	-0.09387903	0.049953769	0.002226134	-0.117274958	0.037592552	0.004228357	-0.146498124	0.047261721	0.002962941	-0.182791466	0.019778827	0.00298263	0.167143801	-0.037210721	0.150857229	0.070141243	-0.00276755
EUR_M46607631	EUR	M	EUR_M	41.09260388	3.715828151	0.274451021	0.006390961	-4.18E-04	0.205338082	0.030214175	6.74E-04	0.138073306	0.032652569	0.001167171	0.104386118	0.036277527	-1.86E-04	0.06624218	0.060726153	-1.37E-04	0.005251655	0.099516628	-0.002862414	-0.027579803	0.062255633	4.86E-04	-0.059134633	0.062504474	-0.00317073	-0.076323362	0.053441677	-0.002726134	-0.099116048	0.060287126	-1.85E-04	-0.129928765	0.046510482	0.00175667	-0.16903859	0.048332054	0.001874392	-0.214825883	0.015231492	0.001281669	0.166347466	-0.038070412	0.143651307	0.069823309	0.002996487
EUR_M50353467	EUR	M	EUR_M	39.76915991	3.683091735	0.276273936	-0.018214037	7.50E-04	0.221915881	0.016679053	0.002877387	0.151583493	0.055834595	0.001067659	0.085511039	0.048062515	-0.002968335	0.057096365	0.062180607	-9.22E-04	0.00417438	0.101162546	-8.44E-04	-0.033996021	0.060549156	0.002598509	-0.071116634	0.062814836	-4.97E-04	-0.087272592	0.047648112	0.001087179	-0.101498988	0.047769612	0.001515929	-0.120670951	0.040429465	0.002175309	-0.153830979	0.046574888	0.002840731	-0.193784058	0.032654006	0.003556105	0.165341965	-0.02727564	0.144999649	0.076640198	0.004078333
EUR_M51488168	EUR	M	EUR_M	39.08716434	3.665794135	0.240207367	0.007253011	3.16E-04	0.197849993	0.022232572	3.14E-04	0.156189562	0.039902738	0.001416616	0.09712374	0.037285865	3.59E-04	0.06677017	0.05705594	8.87E-04	0.003569218	0.103010651	0.001342637	-0.033856995	0.057519106	0.001012529	-0.066726688	0.062917857	6.76E-04	-0.084352428	0.053274826	0.001334907	-0.102748402	0.059600243	0.003829647	-0.127561281	0.050537239	0.003673871	-0.160677506	0.057168637	0.004865525	-0.204516244	0.024111699	0.006872091	0.171523263	-0.035793996	0.148310999	0.077425781	-1.74E-04
EUR_M63796644	EUR	M	EUR_M	42.27592657	3.744217812	0.300093535	-0.012892735	-8.75E-04	0.207158516	0.035291579	0.001003133	0.12898103	0.045149599	-0.002618661	0.091173925	0.042945341	-0.002063379	0.064391422	0.060531103	-8.21E-04	0.005654655	0.101059709	-0.001196009	-0.035781286	0.058259918	6.94E-04	-0.065751156	0.065355687	-9.33E-04	-0.079464841	0.064974574	-7.35E-04	-0.101695543	0.055533016	-3.61E-04	-0.142820922	0.038939384	0.001377941	-0.171267139	0.04663988	0.002675165	-0.208210544	0.019535323	0.003529977	0.184720496	-0.02494932	0.12278026	0.071465147	-0.001448395
[truncated: 157 more columns]
